# Supplementary material for: Age- and sex-associated differences in Lujo hemorrhagic fever pathogenesis in strain 13/N guinea pigs
Source: PLoS Negl Trop Dis. 2025 Oct 21;19(10):e0013633. doi: 10.1371/journal.pntd.0013633 (PMC12551956; doi:10.1371/journal.pntd.0013633)
Supplement: S1 Data — (XLSX) [file pntd.0013633.s002.xlsx]

## Sheet: Fig 1-A
	Survival
	Days post-infection
	LUJV-infected
	11
	13
	11
	13

## Sheet: Fig 1-B
	Body weight (% initial weight)
	Days post-infection	LUJV-infected
	0	100	100	100	100
	1	99.8516	102.647	101.393	103.008
	2	103.412	106.238	102.632	103.195
	3	103.264	106.616	99.6904	103.571
	4	102.522	103.592	95.9752	100.564
	5	103.412	106.616	97.5232	102.256
	6	97.4777	101.512	95.0464	98.6842
	7	95.4006	100	92.8793	96.8045
	8	94.9555	99.811	92.8793	95.8647
	9	93.9169	98.4877	91.0217	94.5489
	10	91.2463	95.6522	88.5449	92.4812
	11	87.8338	92.2495	84.5201	91.9173
	12		86.9565		87.0301
	13		84.6881		82.7068

## Sheet: Fig 1-C
	Body temperature (°C)
	Days post-infection	LUJV-infected
	0	38.5	38.2	38.6	38.8
	1	38.8	38.5	38.4	38.7
	2	39.1	38.5	38.3	38.1
	3	39	38.6	38.4	38.6
	4	38.9	38.9	39.2	38.7
	5	39.7	39.9	39.7	39.9
	6	40.7	40.2	40	40.2
	7	40.7	40.3	40	40.1
	8	41.1	40.4	39.8	40.1
	9	41.1	40.3	40.4	40.4
	10	39.8	40.4	40.2	40.2
	11	40.8	39.7	39.9	40.2
	12		39.5		39.3
	13		38.7		39

## Sheet: Fig 1-D
	Disease score
	Days post-infection	LUJV-infected
	0	0	0	0	0
	1	0	0	0	0
	2	0	0	0	0
	3	0	0	0	0
	4	0	0	0	0
	5	0	0	0	0
	6	2	2	2	2
	7	2	2	2	2
	8	2	2	2	2
	9	3	2	2	2
	10	3	2	2	2
	11	4	3	4	2
	12		3		3
	13		4		4

## Sheet: Fig 2-A
	White blood cells (x 109 cells/L)
	Days post-infection	LUJV-infected
	1	7.83	8.21	7	5.88	5.46	6.35	5.61	5.17
	3	6.43	5.34	6.7	7.16	4.77	5.11	6.61	7.1
	6	10.28	8.18	7.98	5.44	9.53	10.76	5.43	11.16
	9	3.97	4.12	4.72	5.41	5.38	5.67	4.73	4.47
	12	9.15	9.16	10	10.76	7.33	7.73	6.3	9.28
	14	3.66	6.94	9.54	7.26	11.5		10.68

## Sheet: Fig 2-B
	Lymphocytes (x 109 cells/L)
	Days post-infection	LUJV-infected
	1	4.01	3.18	4.71	3.88	3.26	3.56	3.13	3.01
	3	2.77	2.34	3.47	3.24	2.29	1.96	2.55	2.87
	6	3.06	2.6	3.36	2.04	2.07	3.1	2.47	2.46
	9	2.92	3.05	4.28	4.83	3.69	3.85	2.67	2.78
	12	7.7	8.38	8	9.69	4.26	4.79	5.33	4.82
	14	2.59	4.82	8.75	6.46	6.8		4.17

## Sheet: Fig 2-C
	Monocytes (x 109 cells/L)
	Days post-infection	LUJV-infected
	1	0.07	0.24	0.06	0.05	0.37	0.06	0.37	0.36
	3	0.43	0.54	0.61	0.67	0.34	0.52	0.53	0.78
	6	0.21	0.44	1.03	0.34	0.73	0.09	0.39	0.72
	9	0.03	0.03	0.04	0.04	0.04	0.05	0.29	0.26
	12	0.08	0.07	1	0.09	0.38	0.05	0.65	0.08
	14	0.06	0.04	0.7	0.12	0.9		1.02

## Sheet: Fig 2-D
	Neutrophils (x 109 cells/L)
	Days post-infection	LUJV-infected
	1	3.75	4.8	2.23	1.95	1.82	2.73	2.1	1.8
	3	3.23	2.46	2.62	3.26	2.14	2.63	3.52	3.45
	6	7.01	5.14	3.6	3.05	6.73	7.56	2.57	7.98
	9	1.02	1.04	0.4	0.53	1.64	1.77	1.76	1.43
	12	1.38	0.71	1	0.98	2.69	2.89	0.31	4.38
	14	1.01	2.08	0.1	0.68	3.8		5.49

## Sheet: Fig 2-E
	Red blood cells (x 1012 cells/L)
	Days post-infection	LUJV-infected
	1	7.17	6.94	6.8	7.35	8.06	8.2	7.68	7.7
	3	7.08	6.42	6.44	6.8	7.77	7.85	7.44	7.98
	6	7.17	6.98	6.64	6.87	7.35	7.35	7.07	7.65
	9	5.85	5.35	5.61	5.62	6.53	6.3	6.56	6.7
	12	4.39	4.71	4.57	4.91	4.94	5.68	6.02	6.16
	14	3.93	4.73	4.64	4.14	6.17		6.28

## Sheet: Fig 2-F
	Hemoglobin (g/L)
	Days post-infection	LUJV-infected
	1	147	137	133	143	155	155	152	148
	3	143	132	129	135	156	154	150	146
	6	143	137	128	135	146	146	140	147
	9	114	102	103	107	127	118	124	124
	12	84	90	91	92	91	103	111	117
	14	74	90	89	78	120		122

[truncated: 72 more sheets: Fig 2-G, Fig 2-H, Fig 2-I, Fig 2-J, Fig 2-K, Fig 2-L, Fig 3-A, Fig 3-B, Fig 3-C, Fig 3-D, Fig 3-E, Fig 3-F, Fig 3-G, Fig 3-H, Fig 3-I, Fig 3-J, Fig 3-K, Fig 3-L, Fig 3-N, Fig 4-A …]
